# Supplementary material for: Vitamin D status and the prevalence of deficiency in lactating women from eight provinces and municipalities in China
Source: PLoS One. 2017 Mar 23;12(3):e0174378. doi: 10.1371/journal.pone.0174378 (PMC5363952; doi:10.1371/journal.pone.0174378)
Supplement: S1 File — (XLS) [file pone.0174378.s001.xls]

## Sheet: PLOSVDD
The serum 25(OH)D summary data related to present study
_TYPE_	_FREQ_	_STAT_	M1	M3A	M5	M7A	M7B	M7C	M7D	M7E	M22	M24	M60A	M62A	B9	N5	IDA	mage	caged	MBMI	M2	M3	VD25OH	m60bc	m61bc	VDD	VDD1	lnvd	season2	countyn	obesity	m60bc2	M61bc2	M58bc2	m4n	income	MHt	Mwt
0	2004	N	2004	1999	2004	2004	2004	2004	2004	2004	2002	2001	1775	1470	2001	1991	2004	2004	2004	1993	2004	2004	2004	1768	1762	2004	2004	2004	1937	2004	2004	2004	2004	2004	1997	1999	2004	1993
0	2004	MIN	1	0.4	1	1	1	1	1	1	1	0	0	1	0	0	111131	13.0376	31	12.2887	1	2	0.36	1	1	0	0	-1.02165	1	1	0	1	1	1	1	0.0833333	56.5	30.6
0	2004	MAX	6	90	9	9	9	9	9	9	2	10	2	2	25	860.9	191563	55.7974	570	503.407	9	14	58.9	6	6	2	1	4.07584	2	2	3	2	2	2	9	30	183	266.25
0	2004	MEAN	3.72555	7.30925	2.16517	1.61128	1.34082	1.25499	1.0519	1.06587	1.40909	2.20965	1.57127	1.13605	6.91604	105.36	145027	27.1339	158.948	22.843	5.31138	4.56287	7.45117	4.22568	4.49205	1.83134	0.852794	1.8091	1.28756	1.4486	1.26148	1.70659	1.87974	1.46956	1.34802	1.83979	159.136	57.3243
0	2004	STD	1.49938	7.74218	1.54259	0.541897	0.603791	0.724956	0.434762	0.507215	0.491789	2.06146	0.496172	0.342963	2.49218	42.362	23158.1	4.35663	87.4122	11.6108	2.4333	1.5836	4.88165	1.74798	1.31137	0.428043	0.354399	0.654764	0.452741	0.497475	0.731908	0.45544	0.325346	0.499197	1.56955	2.1931	6.3164	11.2198
